# Supplementary material for: Mammary Gland Transcriptome and Proteome Modifications by Nutrient Restriction in Early Lactation Holstein Cows Challenged with Intra-Mammary Lipopolysaccharide
Source: Int J Mol Sci. 2019 Mar 6;20(5):1156. doi: 10.3390/ijms20051156 (PMC6429198; doi:10.3390/ijms20051156)
Supplement: Supplementary file 1 [file ijms-20-01156-s001.zip › ID0228_Expression Protein Details_files/report.css]

/* CSS Document */
@media screen, projection
{

html
{
	background-color: #EBEBD9;
}

body
{
	background-color: #fff;
	width: 90%;
	height: 90%;
	margin-left: auto;
	margin-right: auto;
	margin-top: 10px;
	margin-bottom: 10px;
	border: solid #666 1px;
	font-family: "trebuchet MS", Helvetica, sans-serif;
}
}

@media print
{
body
{
	background-color: #fff;
	border: solid #fff 1px;
	font-family: "trebuchet MS", Helvetica, sans-serif;
}
}

a {
	color:#000;
	text-decoration: none;
}

a:link{
	color: #000;
	text-decoration: underline;
}

a:visited{
	color: #000;
	text-decoration: underline;
}

a:hover{
	color: #777;
	text-decoration: none;
}

@media screen, projection
{
h1 {
	font-family: "trebuchet MS", Helvetica, sans-serif;
	font-size: 1.5em;
	color:#fff;
	line-height:1.5em;
	
}

.header h1 {
	font-family: "trebuchet MS", Helvetica, sans-serif;
	font-size: 1.5em;
	color:#fff;
	line-height:1.5em;
	margin-top: 0px;
	margin-bottom: 0px;
}
}

@media print
{
h1 {
	font-family: "trebuchet MS", Helvetica, sans-serif;
	font-size: 1.5em;
	line-height:1.5em;
	
}

.header h1 {
	font-family: "trebuchet MS", Helvetica, sans-serif;
	font-size: 1.5em;
	line-height:1.5em;
	margin-top: 0px;
	margin-bottom: 0px;
}
}

.experimentNameAndDate h2 {
	font-family: "trebuchet MS", Helvetica, sans-serif;
	font-size: 1em;
	color:#000;
	line-height:1em;
	padding: 0 0 0 0;
	margin-top: 0px;
	margin-bottom: 0px;
}

.header h2 {
	font-family: "trebuchet MS", Helvetica, sans-serif;
	font-size: 0.75em;
	color:#ddd;
	line-height: 0.75em;
	padding: 0 0 0 0;
	margin-top:0px;
}

.miniHeader h2 {
	font-family: "trebuchet MS", Helvetica, sans-serif;
	font-size: 1em;
	color:#ddd;
	line-height: 0.75em;
	padding: 0 0 0 0;
	margin-top:0px;
	vertical-align:middle;
}

.peptideLink a {
	display: block;
	font-family: "trebuchet MS", Helvetica, sans-serif;
	font-size: 0.8em;
	color:#ddd;
	background-color:#33598A;
	padding: 5px 5px 5px 10px;
}

h3 {
	font-family: "trebuchet MS", Helvetica, sans-serif;
	font-size: 0.8em;
	font-weight: bold;
	color:#666;
	line-height: 1.2em;
	padding: 20px 0 0 0;
}

/***********Main content*******************/

@media screen, projection
{
.header {
	display: block;
	background-color:#33598A;
	height: 50px;
	padding: 10px 10px 10px 10px;
}

.miniHeader {
	display: block;
	background-color:#33598A;
	padding: 5px 5px 5px 10px;
}
}

/***********Introduction information*******************/
.information {
	display: block;
	background-color:#fff;
	padding: 10px 10px 10px 10px;
	width: 93%;
}

.experimentDesign table
{
	border-left: 1px solid #33598A;
	border-right: 1px solid #33598A;
	border-top: 1px solid #33598A;
	margin:0;
	padding:0;
}

.spotTable table
{
	border: 1px solid #33598A;
	margin:0;
	padding:0;
	border-collapse:collapse;
}

.gelMontage table
{
	border-left: 1px solid #33598A;
	border-right: 1px solid #33598A;
	border-top: 1px solid #33598A;
	margin:0;
	padding:0;
}

tr {
	font-family: "trebuchet MS", Helvetica, sans-serif;
	font-size: 0.9em;
	font-weight: normal;
	color:#333;
	padding: 0px 0px 0px 5px;
	vertical-align:top;
}

.spotTable td {
	border: 1px solid #33598A;
	font-family: "trebuchet MS", Helvetica, sans-serif;
	font-size: 0.9em;
	color:#333;
	vertical-align: top;
	padding:2px 5px 2px 5px;
}

.notes td {
  text-align:center;
}

.experimentDesign td{
	text-align: center;
	font-family: "trebuchet MS", Helvetica, sans-serif;
	font-size: 0.9em;
	color:#333;
	vertical-align: top;
	border-bottom: 1px solid #33598A;
	border-left: 1px solid #33598A;
	padding: 5px;
}

.spotTable th{
	text-align: left;
	font-family: "trebuchet MS", Helvetica, sans-serif;
	font-size: 0.9em;
	font-weight: bold;
	color:#33598A;
	border-bottom: 1px solid #33598A;
	border-left: 1px solid #33598A;
	padding:5px;
	vertical-align: top;
}

.experimentDesign th{
	text-align: left;
	font-family: "trebuchet MS", Helvetica, sans-serif;
	font-size: 0.9em;
	font-weight: bold;
	color:#33598A;
	border-bottom: 1px solid #33598A;
	padding:5px;
	vertical-align: top;
}

.fixed {
width: 95%;
}

.leftlogo {
	display: block;
	padding: 10px 10px 20px 30px;
	background-color: #fff;
	background-image: url(logo.gif);
	background-repeat: no-repeat;
	background-position: top right;
	width: 95%;
	text-align: left;
	border-bottom:1px solid #336699;
}

.left {
	display: block;
	padding: 10px 10px 20px 30px;
	background-color: #fff;
	width: 95%;
	text-align: left;
	border-bottom:1px solid #336699;
}

.right {
	display: block;
	padding: 10px 10px 10px 30px;
	background-color: #fff;
	float: right;
	width: 40%;
	text-align: left;
}

.publications {
	display: block;
	padding: 10px 10px 10px 30px;
	background-color: #fff;
	width: 95%;
	/*float: left;*/
	text-align: left;
	border-bottom:1px solid #336699;
}

.other {
	display: block;
	padding: 10px 10px 10px 30px;
	background-color: #fff;
	width: 95%;
	/*float: left;*/
	text-align: left;
}

.footer{
	display: block;
	clear:both;
}

.noborder { 
	border-style: none; 
}

.scrollwidth {
	overflow-x:auto; 
	width:100%;
}

.modified	{
	 color:red;
	 text-decoration:overline;
	 font-weight:bold;
	}

.present, .absent
{
    border-width: 1px;
    border-style: solid;
    padding: 0px 2px;
    margin: 0px 2px;
}

.present
{
    border-color: Black;
    background-color: #CEEAE9;
    color: Black;
}

.absent
{
    border-color: #777;
    background-color: White;
    color: #777;
}
